# Supplementary material for: A qualitative study of older adults’ perspectives on initiating exercise and mindfulness practice
Source: BMC Geriatr. 2019 Dec 23;19:354. doi: 10.1186/s12877-019-1375-9 (PMC6927182; doi:10.1186/s12877-019-1375-9)
Supplement: Supplementary file 2 — Additional file 2. Raw data from the focus groups classified by groups. [file 12877_2019_1375_MOESM2_ESM.xlsx]

## Sheet: Benefits
MBSR	Benefits					Benefits					Benefits
	Quotes	Mental Health	Physical Health	Social Health		Quotes	Mental Health	Physical Health	Social Health	Exercise + MBSR	Quotes	Mental Health	Physical Health	Social Health
	Tremendously encouraging, using materials obtained from the study. Helpful, I use the acronym STOP and it has helped me decrease frustration and anger.	1			Exercise	I think is just the friendships and relationships formed would be my primary benefit.			1		I have a lot of benefits. I just notice how much stronger I am, how much better my balance is. I really do pay more attention for being in the present and focusing on today.	1	1
	Very reinsuring, I have been feeling terrified on what is going on with me. I thought I had Alzheimer’s, I didn’t know what to do. This has made me calm down and realize that there are many more things to focus on in life.	1				My main benefit was getting stronger, I felt so weak before but now I feel better.		1			I had back issue for years, and it got better almost immediately. I feel stronger, I have more energy, and physically it has done a lot for me. Mindfulness has also helped, I have gone through some pretty terrible family stuff and I was able to concentrate and I was able to slow my mind down and concentrate on something other than the issues.	1	1
	I agree, it is reinsuring that I am not alone. It is a benefit to get all the extra health aspects of the study. Tremendous benefits in this mindfulness, and being a part of a group helps you feel connected.	1		1		When we came twice a week, it was more of a motivation aspect and habit. When we went once a week I was not as motivated to keep up with the things on my sheet. I was more motivated to check off my check-off sheet at home.	1				I think for me too, the flexibility has helped. I am a lot more flexible. And some of the little things, like standing in line in the grocery store and strengthening my ankles or toes. Being aware of my surroundings and staying calmer.	1
	“ I am not alone”	1				I learned and have some exercise that are beneficial for mobility. Items that help me get out of the chair, get off the floor, and move around.		1			One of the things I noticed was once I retired I forgot about being able to run as I ran after small children during my job. I was on the elliptical one day and Dave told me the speed I was going at I would be able to run. So now I realize I can run/jog a little bit down the street. It was nice to be able to run again after I had lost that visualization.		1
	I agree, I try to be more patient. I try to use STOP and think before I say anything I will regret. We were talking about taking this memorization test, I thought I knew it until we got there and could not remember after. I too believe that this should go out in different methods and different communities.	1		1		I would agree with that comment, and add that having Dave around as a therapist was good. When I had an ache or pain on my body part, I had someone to ask and someone to help me. We didn’t have to worry about pulling a muscle or getting hurt because there was someone around keeping an eye on us and could help us if we needed it.		1			Mindfulness was more subjective for me, but it has definitely improved my outlook. It has decreased my stress. In the long run, I think the mindfulness was more important to earn and retain that the exercise part of it. Because it changes in the outlook and what I am thinking. Physical changes throughout the years has decreased throughout the years no matter what I do. But my mind can improve.	1
	This has helped me with anger, doing the body scan has helped me with anger. I have been so angry this year because of politics and I find my self hyperventilating sometimes, and not I remember to STOP.	1				Dave really helped, specifically because he noticed I did not have strong quadriceps-he helped me with that. They were able to tailor to my needs.		1			I am stronger than I was in the beginning. I also think I have better stamina I have. Mindfulness has been really great, I am practicing it without thinking about it. I am calmer and more patient than I have ever been which just a huge benefit to me is.	1	1
	Has helped me have a better everyday life, in that I am mindful, doing activities, and nothing feels like chores anymore. They seem easier, I am not rushing. Another thing, things never seemed to go right, I’d go here to here to here. Well now feel that I can relax and sit down and relax.	1				I think another benefit was learning things about my body that I never knew. Like how the muscle groups work and I leaned things like “I have short calves”.		1			I don’t had myself as much as I use to. I just let it go, it doesn’t matter. Throughout the day, and I am on a list for the psychology department. Regularly I will take a test, and I use to break myself from saying an answer and really mad about it. Now I can make a decision faster and agree with what I am putting down. It you screw up, move on, it’s okay, just let it go.	1
	I used to get upset on something that is nothing to anybody else. I work with the younger generation, and they were TESTING me. Now I just walking about. It has, it has helped.	1				Dave and Mary and the trainers were very helpful in making small corrections to our form. We have lived in these bodies for a long time. I learned that when I was doing things I was doing something a little wrong that made a difference. All of the sessions were helpful and both trying to correct and optimize our form and to help up to do ADL’s. I get to play golf again, I shared that as a goal in…		1			I think everyone agrees that we were lucky, we ended up with a good group. I think everyone looks forward to coming in with this group. We would start coming earlier and earlier before our mindfulness meetings and just talk before we had to start.			1
	I saw a quote “We take same, as my anger rather than just a feeling that will pass and I can just let go of”. These are feelings, just let it be in the past. In the book, there are many good parts that talk about when you are in a mindful state and come upon obstacles or frustration, compassion will find. And wow, how encouraging! That is just wonderful to me. I find the whole practice, even thou…	1				It is a social group, and the staff that helped make it a true community.			1		We have not gotten together outside of class yet, but some of us still exercise together once a week.		1	1
	One thing we were told to do is submit us to an MRI, and I am definitely claustrophobic. About a month ago, I had an MRI, and I just remember hearing that noise.	1				The staff definitely made a difference, they were so upbeat and positive. Even when you were supposed to do a certain number and you really weren’t feeling it, their upbeat characters encouraged me to do more. Their personalities really helped motivate me anyway I know.			1		We did have a party for our one year anniversary, we took a picture and hung out.			1
	Discipline and having other alternatives to situations.	1				One of the things that stays in my mind during the first couple weeks was when they said “you are in our hand”, “you are in our care”, and I was real happy to find that none of us got hurt throughout it.			1		I think the social part is huge, hanging out with people who are doing the same thing as you. Everyone needs acceptance and inclusion, it was like everyone was there so I feel a little bit more able to exercise.		1	1
	More calm, and I had skills to fall back on in situations.	1				It’s not just we are part of the program, but the instructor went out of their way in so many ways that made us feel good about ourselves and made us feel a part of it.			1		I think the group keeps us accountable, we know who is there and who doesn’t come one week. Not in a bad way.			1
	More relaxed and being away of what is around me. Looking at sights and sounds and what is around me…my receptors are working.	1				They were always positive and encouraging.			1		We have increased in the classes my sister and I go to at the Y. I have now gone to a class that is more challenging and pushed us.		1
	IT has had a significant improvement in my understanding, and a significant change in my marriage relationship mainly from being aware of tension points and having alternatives ways to deal with such.	1		1		Totals	1	6	6		They gave me exercises for issues I have had (RC injury) which was way beyond the study. He just gave them to me because they could possible help. It was so nice of them to do that.		1
	It helped me get back into meditation. I have fallen away from it before the program, but now I am back in it and I re-see the benefits of why I did it. Lessens the tension and stress that I experience. I also like yoga exercise because I feel the benefits.	1				Percentage	0.0714286	0.428571	0.428571		I think a lot of it is self-confidence. Being confident of walking down the street and not falling down the stairs, or street. It is because I have made myself more aware of myself.	1	1
	This type of focus that I have I’ve never had a full understanding of. This has given me a direction on how to be better because I have learned more skills and techniques.	1									I see individuals in the community with a cane or a limp and I realize I don’t want to get to that point yet. I am making myself get into better habits.		1
	I have calmed down a lot, little things do not get to me anymore.	1									I know that other times I have tried to do an exercise regimen I don’t do it. But now I feel an obligation, and I am actually doing it. It is a huge benefit for me actually doing it.		1
	I think the physical part has helped me out a lot.		1								I have been regularly going to an exercise class 2 times a week, before I wasn’t always faithful. I have become more disciplined to exercise.	1	1
	Totals	17	1	3							I thought I was doing really good job of exercise, I could clearly do more that I have learned a lot and I will continue to some of these things. I don’t’ want to lose what I have gained.		1
	Percentage	0.944444	0.0555556	0.166667							Many years ago, I joined a Y and tried to get a part of the exercise groups there but I could never stick to them. They would show me the machines, then they were gone. Here, there was the constant supervision who were telling me if I was doing it right. Here, there were trainers who were with you when you were learning it. It there was some sort of periodic evaluation would have been nice.		1
											I was strongly motivated for my life to do exercise; I have done exercise for the past 40 years. The exercise was not what I was in the study. The quantitation of what were we doing with real benefits justifies what we were doing was beneficial.		1
											I like the environment and the community with people around my age to be involved with.			1
											Starting with this program, gave me the motivation and determination that I need to do more. The mindfulness helps me to take my time, breathe, and come back to it instead of going off the deep end. It makes me what to keep moving.	1	1
											There are lots of things about having a job that I miss. The structure and accountability every week. The medical test was nice; I don’t think I have ever had that kind of care. I think that this has been a phenomenal opportunity. I was exercising quite a bit before, but also like a number of people have said the difference here is they are pushing you to do more.		1	1
											I wanted to do it to maybe help someone in the future, then I realized they wanted to help me. Everyone was so awesome, welcoming, the staff was just wonderful.			1
											The staff was knowledgeable, encouraging, and motivating which was extremely helpful to keep us encouraged and on the right track.	1		1
											It was becoming a routine, something to look forward to that was marked in the calendar. It gave me something to do, and was structured. We were all a little bit disappointing when it went from 2 to 1 day/week.	1
											I miss the exercise more than the mindfulness.		1
											I don’t think it is as important to reduce stress as to maybe be mindful of our surrounds.	1
											For some people, I don’t think their life is as stress free as yours. My guess is that there are plenty people age our that are stressed, and I think it is important to acknowledge that some individuals are still stressed.	1
											I would not have integrated this into my life if I had not been here, so it has been beneficial to have it and to decrease/help manage my stress.	1
											This would have been a lot more beneficial 35 years ago, I have very little stress in my life. I think some of the aspects of mindfulness like being more focused, more in the moment have been beneficial. I did not need 2.5 hours, and I don’t think coming every month has increased my benefits. I do practice some of it, but it is more than I need. There is no more benefit.	1
											Total	15	18	9
											Percentage	0.46875	0.5625	0.28125

## Sheet: Barriers
MBSR	Barriers									Barriers								MBSR + Exercise	Barriers
	Quotes	Parking	Staff	Technology	Feedback & Frequency	Intervention logistics	Time Management	Motivation	Exercise	Quotes	Parking	Staff	Technology	Feedback & Frequency	Intervention logistics	Time Management	Motivation		Quotes	Parking	Staff	Technology	Feedback & Frequency	Intervention logistics	Time Management	Motivation
	What we did for this yoga here is not what I liked, I did not see any value to it and I thought they were at a 1 or 2/10.					1				Well I ravel a lot, so I had to miss sometime. But I just made it a point to make up the time either the week before or after.						1			Parking and road closures.	1
	Originally when we signed up we didn’t know what group we were, personally I would not have chosen this group. I think it was very childish how the groups were assigned.					1				I had a really hard time keeping up with the functional stuff at home. I found that at some point I decided that no one was not paying any attention because I was not getting any feedback. I would have benefitted because I need structure, and I didn’t feel like I had to. Therefore I really put it on the backburner.				1					Going from 2 days a week to 1 day a week was disappointing. My motivation was really low so it was hard to get myself motivated to continue what we learned.							1
	Building was good, size of group was good, the structure was fabulous, the communication is not clear but the staff is very friendly. Their personalities are wonderful, they are responsive, but there is miscommunication throughout.					1				I felt that in the beginning they were really collecting the paper and looking at them.		1							We still practice what we learned, but not as much at home as I would like to.							1
	Parking is not very good, you could be a half mile away and here.	1								I would have had someone periodically go over the sheet with you, and go over what you were not doing at home.				1					I am still working, so coming 3 times a week was a real challenge. I missed the mindfulness going back to once a month.						1
	I (all agreed) would have chosen to be in the exercise group.					1				It there some limitation, they would tell you no to do that.				1					I am retired, and I thought that would mean I would have more time. But I have been busier than ever.						1
	I thought we were going to have access to the information they found out about us. That was not mad clear. They won’t give me the MRI, they did give the DEXA.					1				It would have been nice to have the whiteboard items in the exercise list so we did them.					1				One of the biggest barriers is parking, if there was no parking where we were supposed to I had to go to the garage. Then I would end up late or not know where I was/where I parked.	1
	I wanted to give my blood results to my primary care. I did (some didn’t ask for the information immediately??					1				I think the opportunity was missed to get better results, it they would have held us more accountable.		1							Yes, I think first of all the actives we do here are solitary. I liked it with groups and taking to each other. I am very much aware of how old I am and how little time is left. I resent spending my time in an isolating activity. At this time, I need more interaction and social things. I would have liked if the exercise if it included basketball, or going on a hike. And mindfulness is very much s…					1
	I didn’t see a course curriculum when going through this course.					1				I think sometimes there was a lack of communication where they would be doing your maximum reps- and you did not know what was expected. There were times I thought the communication wasn’t there. Maybe it was because I showed up late so they said I before I got there.		1							Taking a walk on Forest Park for 2 hours would have been nice.					1
	I did not like that my social security number was on the paper because who know what they are doing on the card. I agree, nothing has happened to me but I would have preferred a different way.					1				Another thing occurs to me that the emphasis on terms that some of the staff approached us as cheerleaders, which kind of rolls off of me. It would have beneficial to say this is what we expect, this is what we are going to do, ect,. It would have been nice to say “there is a hypothesis that…” More of the realistic approach. More objectivity to it, we didn’t need emotional caretakers.		1							We signed a contact list, and we have short times when we can check in with one another.						1
	I have a very busy life, so try to actually follow through and make time to practice what I agreed to participate to.						1			The attitude that people that are older people is like you couldn’t do that, like we were pathetic and old. Age shouldn’t made a difference.		1							Having less of a time commitment would be perfect and nice to have.						1
	I didn’t realize how busy I was until I started to do this program.						1			We were all in the mindset to increase our capacity, to get our heart rates up, we were all in a positive mode before the study began so we didn’t need it when we were there. It would have been nice to sit down for a little bit and get more on the educational piece of metabolize, heart rate, as we age what happens. Just a few minutes, nothing too big but more of a context.		1							One barrier is just things that happen in our life. Medical procedure, injuries, and other things that can just get us out of the routine.						1
	I tried to do 45 minutes a day, which I thought was not very much. But oh my gosh, that is a huge amount of time, but then I felt like I was busy all the time. Once I begin to do it, it is good but its finding the time to do so.						1			I think there would be 2 months during those 18 months that we could be conditioned more to get the homework done, and time for feedback throughout the entire stretch. The first few months of each stretch would have been a time to give feedback, where the expectations could have been clarified. Feedback evaluations as how we are doing. Physically, here is an evaluation of our progress, we had ind…				1					At the beginning, because mindfulness was such a foreign concept, it took me a long time to figure out how things correlated and related together.					1
	I would like to have access to the questions during the day, because right now my pad comes on at 5pm. That is a terrible time.					1				The barrier was going from two days to one day. I think they kind of expected us to do two days a week, It would have been nice to come here and do that day on our own. They said it was not possible. When I went to the Y, the machines are not the same, the resistance is not the same. I was not getting the same results there so I stopped going there. There was no one there to tell me if I was doin…				1					There needs to be another aspect to help us understand how mindfulness can affect other aspects of life, besides stress.					1
	Total	1	0	0	0	9	3	0		Total	0	6	0	5	1	1	0		Traffic!	1
	Percentage	0.0555556	0	0	0	0.5	0.166667	0		Percentage	0	0.461538	0	0.384615	0.0769231	0.0769231	0		Total	3	0	0	0	4	5	2
																			Percentage	0.214286	0	0	0	0.285714	0.357143	0.142857

## Sheet: Facilitators
MBSR	Facilitators					Facilitators					Facilitators
	Quotes	Intervention	Staff	Individual	Exercise	Quotes	Intervention	Staff	Individual	Exerise + MBSR	Quotes	Intervention	Staff	Individual
	The books and the everyday book have been very beneficial.	1				The trainers, the support, they were really helpful.		1			I was going to drop out in the beginning because I had been in 3 car accidents cause by me. And driving that often was too stressful for me. But, they said on no, you don’t have to drop out, we will send you a taxi. It was so nice; I did not want to have to drive in traffic.		1
	The staff have been great, always so nice and responsive. I really like Bridget, she is very competent. She does the mindful movement.		1			It was nice to have Sarah on the seated row, and Alex with the leg press. It was good to have a person to machine relationship. They were really helpful when I asked again and again the same questions. They were so patient, even when I was repeating them again and again.		1			In my personal case, it was a continuum because WashU was my home for 37 years, so it was nice to be here. I took the metro in so I didn’t have to worry about the traffic.			1
	I did feel a little pressured about the calendar and getting scheduled. They were kind of upset when I had to change the date of my appointment. It is fun to go through some of those test, they don’t make you feel bad if you can’t remember anything.		1			They were so precise, and accurate. They were generally concerned about us doing it right.		1			Getting stipends along the way was helpful, and getting the benefits from the study were nice too.	1
	Excellent facilitators. She listens carefully, allows silence, and tries very hard with every person.		1			My dog facilitated my exercise, getting a dog changed my life. I walk 3 miles a day.			1		I know a few people wanted to know what we are getting paid, and tis not much. But there is so much benefit that goes WAY beyond the money.	1
	I had a good relationship with a lot of them. They made it easier to come. Everyone that ran the test were extremely nice.		1			The more people I told I was in the exercise study, I felt that they expected to see me outside and exercising. I felt that my friends held me accountable.			1		I liked the lab work, and having an accommodating and helpful instructors have allowed me to make the sacrifices and being willing to be here.	1
	Total	1	4	0		Everyone I told were so encouraging, and it was nice to share the benefits.			1		If you weren’t able to make, they allowed you to come on another day/time so you didn’t miss. But I never wanted to miss it. It was nice to have the flexibility.	1
	Percentage	0.2	0.8	0		Just doing the blood pressure, just watching it drop after exercising was rewarding and nice to see.			1		Total	4	1	1
						My resting heart rate and my blood pressure has decreased significantly.			1		Percentage	0.666667	0.166667	0.166667
						It was encouraging to see the results, I am stronger, and I felt better.			1
						I have more energy, I slept better, I was in a better mood. I think my mental outlook is better, coming in to see our new friends. We have more friends.			1
						I was able to get paper copy of the MRI and medical stuff. I have two of them and put a request in through the 3rd one.	1
						It was important for me to see that I was losing fat and gaining lean mass. That is encouraging.			1
						I have learned a lot from the trainers, about listening to your body, taking a break.		1
						Total	1	4	8
						Percentage	0.0769231	0.307692	0.615385

## Sheet: Maintanence
MBSR	Maintenance				Exercise	Maintenance				Exercise + MBSR	Maintenance
	Quotes	Continue MEDEX	Individual Practive	Will not continue		Quotes	Continue MEDEX	Individual Practive	Will not continue		Quotes	Conitinue MEDEX	Individual Practive	Will not continue
	By continuing to practice everything we have learned.		1			What I did with the home exercise programs it divide them up into 6 days so I do not have to do all of them every day.		1			I will continue without MEDEX. I do the Y, and curves, and the benefits are very awesome.	1
	Oh gosh yes, I will continue this.		1			Maybe every 6 months we have our dinners to explain how we are doing, and what we want to feel better.		1			I had small goals that I wanted to achieve in a short amount of time. I think for the physical part, you need to tie it into functional daily things.		1
	This has been so positive, I will very much so continue what I have learned.		1			We should have a checkup so we have something to work to.		1			If the goals become personal, there is a reason to continue the exercise.		1
	Maybe through connections through the program or boosters every once and while would be beneficial.	1				ALL WILLINGING to participate in the extension MEDEX study—very excited and want to know how much it will be.	1				I am better at doing the exercises if I see the sheet, if it is visible and I see it every time I enter the room.		1
	I will not continue because I do not see that much benefits.			1		Total	1	3	0		If someone new came in the room, I would just tell them you are going to learn so much down the road. You are strengthening your body. I see some of my friends and think, if they would just try the exercises or had a positive outlook on exercising it would be so beneficial. Just what you are doing for yourself, you don’t need to do it for anyone else. In another year, you may not be able to do th…		1
	I am falling asleep so much better, my mind is not wandering anymore. I find myself able to lay down and just fall asleep so easily. I think this has been able to teach me to relax, and calm down.		1			Percentage	0.25	0.75	0		The mindfulness actually helps me with the exercises, paying attention to the muscles I am working, remembering which exercises and how I am supposed to do each.		1
	This is just one of the tools I will continue to use in life. It reinforces things.		1								Total	1	5	0
	I will continue to mediate because it helps me and I see the benefits in it. This study has given me tools to continue to practice for the rest of my life.		1								Percentage	0.166667	0.833333	0
	Total	1	6	1
	Percentage	0.125	0.75	0.125

## Sheet: Community Translation
MBSR	Community Translation				Exercise	Community Translation				Exercise + MBSR	Community Translation
	Quotes	Community Centers	Parks	Other pre-existing programs		Quotes	community centers	Parks	Other Pre-existing program		Quotes	Community Centers	Parks	Other Pre-existing programs	Other
	Maybe do a survey to help individuals understand what they need.	1				The silver sneakers-once you have it you do not have to pay for it over and over again.			1		AARP-they have spaces. They do things at different things at the community centers.			1
	I feel like community centers and libraries would be good.	1				Total	0	0	1		There is little community center, 5 star, which has meals for elderly and activities that could be utilized.	1
	I think continuing education classes; it could be a session at some community colleges.			1		Percentage	0	0	1		Fitness equipment in the parks, not many people use them but there are different equipment’s throughout.		1
	OASIS international, the do a lot of health and education training.			1							Jefferson Barracks national park		1
	We have a lot of activities at our community centers.	1									I would like to see corporations do it with their employees.				1
	Metta retreat-mindfulness, kindness, loving retreat. I think that would be good for us to go there together because we know each other so well.			1							We are only focusing on seniors, but I think it could be dispersed throughout many different age groups.				1
	Total	3	0	3							On Saturdays during the summer, Tower Grove has yoga there. I was wondering if the city could offer somethings like this throughout.				1
	Percentage	0.5	0	0.5							Total	1	2	1	3
											Percentage	0.142857	0.285714	0.142857	0.428571
